# Supplementary material for: Nutrient availability drives local seasonal movements of an endangered marine megafauna species
Source: Sci Rep. 2026 Feb 5;16:4997. doi: 10.1038/s41598-026-38138-x (PMC12877190; doi:10.1038/s41598-026-38138-x)
Supplement: Supplementary file 1 — Supplementary Material 1 [file 41598_2026_38138_MOESM1_ESM.zip]

Archive with 3 entries (3 files):
- Zenodo Archive/README.txt
- Zenodo Archive/Sightings_Data.csv
- Zenodo Archive/Whale shark seasonal rhythms.R
