# Supplementary material for: Nutrient availability drives local seasonal movements of an endangered marine megafauna species
Source: Sci Rep. 2026 Feb 5;16:4997. doi: 10.1038/s41598-026-38138-x (PMC12877190; doi:10.1038/s41598-026-38138-x)
Supplement: Supplementary file 1 — Supplementary Material 1 [file 41598_2026_38138_MOESM1_ESM.zip › Zenodo Archive/README.txt]

Code and data for analysis of seasonal rhythms in normalized whale shark sightings across region in SAMPA, the Maldives

Associated with the manuscript currently titled "Nutrient availability drives fine-scale seasonal movements of an endangered marine megafauna species".

"Sightings_Data.csv" contains data on normalised sightings (sightings per survey = Normalized_Sightings), Chlorophyl-a concentration (CHL) and sea surface temperature (SST).

"Whale shark seasonal rhythms.R" is and R script for analysing this data based on GAMMs and plotting the model outputs.
  
