# Supplementary material for: Nutrient availability drives local seasonal movements of an endangered marine megafauna species
Source: Sci Rep. 2026 Feb 5;16:4997. doi: 10.1038/s41598-026-38138-x (PMC12877190; doi:10.1038/s41598-026-38138-x)
Supplement: Supplementary file 1 — Supplementary Material 1 [file 41598_2026_38138_MOESM1_ESM.zip › Zenodo Archive/Sightings_Data.csv]

Year	Month	Region	SST	CHL	Sightings	Surveys	Normalized_Sightings
2016	2	Southern	29.78999933	0.291176369	10	2	5
2016	2	Eastern	29.88499933	0.283400516	0	2	0
2016	3	Southern	30.55166598	0.173410018	9	3	3
2016	3	Eastern	30.44499932	0.146860555	0	3	0
2016	4	Southern	31.3449993	0.139672078	21	7	3
2016	4	Eastern	30.82999931	0.234936153	0	7	0
2016	5	Southern	31.12666597	0.313929538	6	2	3
2016	5	Eastern	30.81166598	0.23281688	0	2	0
2016	6	Southern	30.37999932	0.194131528	0	1	0
2016	6	Eastern	30.04999933	0.216861223	3	1	3
2016	8	Southern	29.05166602	0.434237242	9	6	1.5
2016	8	Eastern	29.39499934	0.24536863	3	6	0.5
2016	9	Southern	29.16833268	0.210702742	7	5	1.4
2016	9	Eastern	28.89999935	0.220484018	5	5	1
2016	10	Southern	29.16333268	0.210814804	2	6	0.333333333
2016	10	Eastern	28.83999936	0.278223068	11	6	1.833333333
2016	11	Southern	29.90499933	0.190044438	19	9	2.111111111
2016	11	Eastern	29.59833267	0.217853298	7	9	0.777777778
2017	2	Southern	28.56666603	0.619920313	4	1	4
2017	2	Eastern	28.60833269	0.352562656	0	1	0
2017	3	Southern	30.81999931	0.245985592	8	5	1.6
2017	3	Eastern	30.83166598	0.23243467	2	5	0.4
2017	4	Southern	30.22833266	0.225376094	11	6	1.833333333
2017	4	Eastern	30.05166599	0.205388506	1	6	0.166666667
2017	5	Southern	29.75999933	0.208397865	1	4	0.25
2017	5	Eastern	29.34999934	0.627210885	7	4	1.75
2017	6	Southern	29.84499933	0.281849727	0	1	0
2017	6	Eastern	29.51999934	0.326232245	3	1	3
2017	7	Southern	29.961666	0.256600037	28	13	2.153846154
2017	7	Eastern	29.946666	0.332308824	4	13	0.307692308
2017	8	Southern	29.80499933	0.42508542	15	6	2.5
2017	8	Eastern	29.60499934	0.303219636	1	6	0.166666667
2017	9	Southern	29.53333267	0.483585765	10	5	2
2017	9	Eastern	29.36999934	0.433542639	5	5	1
2017	10	Southern	29.886666	0.235366528	13	5	2.6
2017	10	Eastern	29.80333267	0.283696602	14	5	2.8
2017	11	Southern	29.71333267	0.514700115	28	11	2.545454545
2017	11	Eastern	29.56833267	0.368059695	5	11	0.454545455
2017	12	Southern	29.30833268	0.286637266	13	8	1.625
2017	12	Eastern	29.18666601	0.380343884	5	8	0.625
2018	3	Southern	30.17166599	0.196763014	11	8	1.375
2018	3	Eastern	30.25999932	0.177256301	1	8	0.125
2018	4	Southern	30.87333264	0.221720129	11	4	2.75
2018	4	Eastern	31.4049993	0.157249659	0	4	0
2018	5	Eastern	29.90999933	0.270338938	2	2	1
2018	7	Southern	29.24666601	0.23192885	8	6	1.333333333
2018	7	Eastern	29.58166601	0.271561076	3	6	0.5
2018	8	Southern	29.39499934	0.259250998	6	8	0.75
2018	8	Eastern	29.03499935	0.2311231	6	8	0.75
2018	9	Southern	30.41333265	0.197908044	4	7	0.571428571
2018	9	Eastern	30.39499932	0.233118286	9	7	1.285714286
2018	10	Southern	30.45999932	0.176526971	0	2	0
2018	10	Eastern	29.87833267	0.277948762	2	2	1
2018	11	Southern	30.15499933	0.297072267	7	5	1.4
2018	11	Eastern	29.891666	0.306604912	1	5	0.2
2018	12	Southern	29.38833268	0.582345446	7	3	2.333333333
2018	12	Eastern	29.35666601	0.410225719	0	3	0
2019	1	Southern	28.31166603	0.457965255	0	1	0
2019	1	Eastern	28.17166604	0.368450046	0	1	0
2019	3	Southern	29.96499933	0.296013802	10	7	1.428571429
2019	3	Eastern	29.87999933	0.239800553	6	7	0.857142857
2019	4	Southern	31.2149993	0.204885582	13	8	1.625
2019	4	Eastern	31.08333264	0.208390489	5	8	0.625
2019	6	Southern	30.041666	0.255722235	0	3	0
2019	6	Eastern	29.931666	0.274872507	5	3	1.666666667
2019	7	Southern	30.23999932	0.246689394	6	7	0.857142857
2019	7	Eastern	30.11666599	0.258685579	3	7	0.428571429
2019	8	Southern	29.82499933	0.192630192	2	6	0.333333333
2019	8	Eastern	29.94499933	0.213211934	7	6	1.166666667
2019	9	Southern	29.76833267	0.103443585	1	2	0.5
2019	9	Eastern	29.50833267	0.238391583	1	2	0.5
2019	10	Southern	29.89999933	0.16908811	5	6	0.833333333
2019	10	Eastern	29.50999934	0.138477124	5	6	0.833333333
2019	11	Southern	29.841666	0.211816609	3	4	0.75
2019	11	Eastern	29.691666	0.25099203	4	4	1
2019	12	Southern	29.50499934	0.243566836	5	4	1.25
2019	12	Eastern	29.35666601	0.253216917	2	4	0.5
