# Supplementary material for: Nutrient availability drives local seasonal movements of an endangered marine megafauna species
Source: Sci Rep. 2026 Feb 5;16:4997. doi: 10.1038/s41598-026-38138-x (PMC12877190; doi:10.1038/s41598-026-38138-x)
Supplement: Supplementary file 1 — Supplementary Material 1 [file 41598_2026_38138_MOESM1_ESM.zip › Zenodo Archive/Whale shark seasonal rhythms.R]

#Whale shark seasonal rhythms

#Daire Carroll, University of Gothenburg, 2025
#daire.carroll@bioenv.gu.se
#Analysis of seasonal rhythms in normalized whale shark sightings across region

###Packages

library(sf)
library(tidyverse)
require(mgcv)
library(raster)
library(gridExtra)

###Cleanups for standardised plotting

cleanup_grid <- theme(panel.border = element_blank(),
                     panel.grid.major = element_blank(),
                     panel.grid.minor = element_blank(),
                     panel.background = element_blank(),
                     axis.line = element_line(color = "black"),)

cleanup_text <- theme(axis.text.x = element_text(color = "black", size = 12, angle = 0, hjust = .5, vjust = .5, face = "plain"),
                     axis.text.y = element_text(color = "black", size = 12, angle = 0, hjust = 0.8, vjust = 0.4, face = "plain"),  
                     axis.title.x = element_text(color = "black", size = 20, angle = 0, hjust = .5, vjust = 0, face = "plain"),
                     axis.title.y = element_text(color = "black", size = 20, angle = 90, hjust = .5, vjust = .5, face = "plain")) #clean up for ggplots			

###Load and format data

#set your working directory setwd("")

my.data <- read.csv("Sightings_Data.csv", header  = TRUE)

my.data$Region <- factor(my.data$Region,
                         levels = c("Southern",
                                    "Eastern")) #change order

my.data$Year  <- as.factor(my.data$Year) #Year as factor

###Fit GAMM: Seasonal rhythms in shark sightings normalized for survey effort

fit1 <- gamm(
  Normalized_Sightings ~ 
    s(Month, by = Region, bs = "cc") + # Cyclic spline for seasonality
    s(CHL) + 
    s(SST) + 
    te(CHL, SST) +  # Tensor product for interaction
    Region, #needed
  random = list(Year = ~1),
  data = my.data,
  method = "REML"
) #GAMM fitting, normalised sightings

summary(fit1$gam) #summary of fit1
plot(fit1$gam, pages = 1, all.terms = TRUE, shade = TRUE) #summary plot of fit1

###Graph shark sightings

new_data <- expand.grid(
  Month = seq(1, 12, length.out = 100),
  CHL = mean(na.omit(my.data$CHL)),
  SST = mean(na.omit(my.data$SST)),
  Region = levels(my.data$Region)
) #new dataset

new_data$fit <- 
  predict(fit1$gam, new_data, type = "response",,  se.fit = TRUE, interval="confidence", level=0.95)$fit #predict GAM values

new_data$se.fit <-
  predict(fit1$gam, new_data, type = "response",,  se.fit = TRUE, interval="confidence", level=0.95)$se.fit #predict GAM 95% confidence intervals

P1 <- ggplot(my.data, aes(x=Month)) + 
  geom_rect(aes(xmin=1, xmax=3, ymin=0, ymax=5.1), fill = "darkgrey", alpha = 0.01)+
  geom_rect(aes(xmin=3, xmax=5.5, ymin=0, ymax=5.1), fill = "grey", alpha = 0.01)+
  geom_rect(aes(xmin=11, xmax=12, ymin=0, ymax=5.1), fill = "grey", alpha = 0.01)+
  geom_rect(aes(xmin=6, xmax=11, ymin=0, ymax=5.1), fill = "white", alpha = 0.01)+
  
  geom_ribbon(data = new_data, aes(ymin = fit - se.fit, ymax = fit + se.fit, colour = Region,
                                   fill = Region),
              alpha = 0.1, linetype = "dashed", size = 1)+
  geom_point(aes(y=Normalized_Sightings, colour = Region), size = 4,alpha = 0.5) + 
  geom_line(data = new_data, aes(x=Month, y = fit, colour = Region), size = 1)+
  #ylim(0,1.2)+
  labs(x=expression("Month"), y=expression(paste("Sightings per survey"))) +
  scale_x_continuous(breaks = 1:12, 
                     labels = c("Jan", "Feb", "Mar", "Apr", "May", "Jun", 
                                "Jul", "Aug", "Sep", "Oct", "Nov", "Dec"))+
  cleanup_grid + cleanup_text 

P1 #plot normalized sightings

###Fit GAMM: Seasonal rhythms in Chl-a concentration and Sea Surface Temperature

fit2 <- gamm(
  CHL ~ 
    s(Month, by = Region, bs = "cc") + Region,  # Region-specific seasonal trends
  data = my.data,
  random = list(Year = ~1),
  method = "REML"
) #GAMM fitting, CHL

summary(fit2$gam) #summary of fit2, CHL
plot(fit2$gam, pages = 1, all.terms = TRUE, shade = TRUE)

fit3 <- gamm(
  SST ~ 
    s(Month, by = Region, bs = "cc")  + # Cyclic spline for seasonality
    Region, 
  random = list(Year = ~1),
  data = my.data,
  method = "REML"
) #GAMM fitting, SST

summary(fit3$gam) #summary of fit3, SST
plot(fit3$gam, pages = 1, all.terms = TRUE, shade = TRUE)

###Graph CHL

new_data <- expand.grid(
  Month = seq(1, 12, length.out = 100),
  Region = levels(my.data$Region)
) #new dataset

new_data$fit <- 
  predict(fit2$gam, new_data, type = "response",,  se.fit = TRUE, interval="confidence", level=0.95)$fit #predict GAM values

new_data$se.fit <-
  predict(fit2$gam, new_data, type = "response",,  se.fit = TRUE, interval="confidence", level=0.95)$se.fit  #predict GAM 95% confidence intervals

new_data$Region <- factor(new_data$Region,
                          levels = c("Southern",
                                     "Eastern")) 

P2 <- ggplot(my.data, aes(x=Month)) + 
  geom_rect(aes(xmin=1, xmax=3, ymin=0, ymax=0.75), fill = "darkgrey", alpha = 0.01)+
  geom_rect(aes(xmin=3, xmax=5.5, ymin=0, ymax=0.75), fill = "grey", alpha = 0.01)+
  geom_rect(aes(xmin=11, xmax=12, ymin=0, ymax=0.75), fill = "grey", alpha = 0.01)+
  geom_rect(aes(xmin=6, xmax=11, ymin=0, ymax=0.75), fill = "white", alpha = 0.01)+
  
  geom_ribbon(data = new_data, aes(ymin = fit - se.fit, ymax = fit + se.fit, colour = Region,
                                   fill = Region),
              alpha = 0.1, linetype = "dashed", size = 1)+
  geom_point(aes(y=CHL, colour = Region), size = 4,alpha = 0.5) + 
  geom_line(data = new_data, aes(x=Month, y = fit, colour = Region), size = 1)+
  labs(x=expression("Month"), y=expression("Chlorophyll-a conc. (mg " ~ mL^{-3} * ")")) +
  scale_x_continuous(breaks = 1:12, 
                     labels = c("Jan", "Feb", "Mar", "Apr", "May", "Jun", 
                                "Jul", "Aug", "Sep", "Oct", "Nov", "Dec"))+
  cleanup_grid + cleanup_text  

P2

###Graph SST

new_data <- expand.grid(
  Month = seq(1, 12, length.out = 100),
  Region = levels(my.data$Region)
) #new dataset

new_data$fit <- 
  predict(fit3$gam, new_data, type = "response",,  se.fit = TRUE, interval="confidence", level=0.95)$fit #predict GAM values

new_data$se.fit <-
  predict(fit3$gam, new_data, type = "response",,  se.fit = TRUE, interval="confidence", level=0.95)$se.fit  #predict GAM 95% confidence intervals

new_data$Region <- factor(new_data$Region,
                          levels = c("Southern",
                                     "Eastern")) 

P3 <- ggplot(my.data, aes(x=Month)) + 
  geom_rect(aes(xmin=1, xmax=3, ymin=28, ymax=32), fill = "darkgrey", alpha = 0.01)+
  geom_rect(aes(xmin=3, xmax=5.5, ymin=28, ymax=32), fill = "grey", alpha = 0.01)+
  geom_rect(aes(xmin=11, xmax=12, ymin=28, ymax=32), fill = "grey", alpha = 0.01)+
  geom_rect(aes(xmin=6, xmax=11, ymin=28, ymax=32), fill = "white", alpha = 0.01)+
  
  geom_ribbon(data = new_data, aes(ymin = fit - se.fit, ymax = fit + se.fit, colour = Region,
                                   fill = Region),
              alpha = 0.1, linetype = "dashed", size = 1)+
  geom_point(aes(y=SST, colour = Region), size = 4,alpha = 0.5) + 
  geom_line(data = new_data, aes(x=Month, y = fit, colour = Region), size = 1)+
  labs(x=expression("Month"), y=expression(paste("Sea surface temperature (", degree, "C)"))) +
  scale_x_continuous(breaks = 1:12, 
                     labels = c("Jan", "Feb", "Mar", "Apr", "May", "Jun", 
                                "Jul", "Aug", "Sep", "Oct", "Nov", "Dec"))+
  cleanup_grid + cleanup_text  

P3

grid.arrange(P3, P2, P1, ncol = 1) #1500*1000 for export
